# Supplementary material for: High-throughput functional profiling and evolutionary covariation analysis of entire riboswitch sequences
Source: Nucleic Acids Res. 2026 Jun 17;54(11):gkag542. doi: 10.1093/nar/gkag542 (PMC13273304; doi:10.1093/nar/gkag542)
Supplement: gkag542_Supplemental_Files [file gkag542_supplemental_files.zip]

Archive with 6 entries (6 files):
- Hertz_SupplementaryInformation_REVISION_CLEAN.docx
- Hertz_Supplementary_Information_Key.docx
- Supplemental_Document_A.xlsx.zip
- Supplemental_Document_B.xlsx
- Supplemental_Document_C.pdf
- Supplemental_Document_D.pdf
